# Supplementary material for: A Comparative Study of Natural Language Processing Algorithms Based on Cities Changing Diabetes Vulnerability Data
Source: Healthcare (Basel). 2022 Jun 15;10(6):1119. doi: 10.3390/healthcare10061119 (PMC9223144; doi:10.3390/healthcare10061119)
Supplement: Supplementary file 1 [file healthcare-10-01119-s001.zip]

Archive with 1 entries (1 files):
- healthcare-1752720-supplementary.pdf
